# Supplementary material for: Comparative Precision of 3D MRE and 2D MRE for Measurement of Liver Stiffness in Adults with Severe Obesity
Source: Radiology. 2026 May 5;319(2):e253243. doi: 10.1148/radiol.253243 (PMC13216705; doi:10.1148/radiol.253243)
Supplement: Conflicts of Interest [file radiol253243coi.zip]

Archive with 24 entries (24 files):
- 566487842_140884180_1771342447581.pdf
- 566487843_9370052_1770680423632.pdf
- 566487844_107575551_1773112279614.pdf
- 566487846_91947096_1770671799784.pdf
- 566487847_65924125_1770924591872.pdf
- 566487849_147084145_1773261138605.pdf
- 566487850_140884467_1770707643762.pdf
- 566487852_60485582_1770669316882.pdf
- 566487853_60485632_1773162623092.pdf
- 566487855_140884737_1771959067176.pdf
- 566487856_140885024_1771962296334.pdf
- 566487857_140885083_1770669117544.pdf
- 566487858_617599_1770731250264.pdf
- 566487859_11525436_1770678177627.pdf
- 566487831_104106151_1770674601736.pdf
- 566487832_117198053_1770669331901.pdf
- 566487833_94527490_1770671190595.pdf
- 566487834_41552656_1772219297247.pdf
- 566487835_147085679_1773790733260.pdf
- 566487836_140883645_1770680340350.pdf
- 566487837_113732806_1770675870693.pdf
- 566487839_140883872_1772028566878.pdf
- 566487840_614587_1770671931449.pdf
- 566487841_84180769_1771255023235.pdf
